# Supplementary material for: Dess–Martin Periodinane-Mediated Oxidative Coupling Reaction of Isoquinoline with Benzyl Bromide
Source: Molecules. 2023 Jan 17;28(3):923. doi: 10.3390/molecules28030923 (PMC9919522; doi:10.3390/molecules28030923)
Supplement: Supplementary file 1 [file molecules-28-00923-s001.zip]

Archive with 1 entries (1 files):
- molecules-2143853-supplementary.pdf
